# Supplementary material for: Chaos control in cardiac dynamics: terminating chaotic states with local minima pacing
Source: Front Netw Physiol. 2024 Jul 3;4:1401661. doi: 10.3389/fnetp.2024.1401661 (PMC11252590; doi:10.3389/fnetp.2024.1401661)
Supplement: Supplementary file 1 [file DataSheet1.ZIP]

Archive with 11 entries (9 files):
- Frontiers_LMP_Supplements.pdf
- initialConditions/
- initialConditions/AP_IC.mp4
- initialConditions/BOCF_IC.mp4
- initialConditions/FK_IC.mp4
- initialConditions/MSA_IC.mp4
- LMP/
- LMP/LMP_AP.mp4
- LMP/LMP_BOCF.mp4
- LMP/LMP_FK.mp4
- LMP/LMP_MSA.mp4
